# Supplementary material for: Co-Treatments of Edible Curcumin from Turmeric Rhizomes and Chemotherapeutic Drugs on Cytotoxicity and FLT3 Protein Expression in Leukemic Stem Cells
Source: Molecules. 2021 Sep 24;26(19):5785. doi: 10.3390/molecules26195785 (PMC8510311; doi:10.3390/molecules26195785)
Supplement: Supplementary file 1 [file molecules-26-05785-s001.zip]

Archive with 1 entries (1 files):
- molecules-1370288-supplementary.pdf
